# Supplementary material for: The High Plasticity of Nonpathogenic Mycobacterium brumae Induces Rapid Changes in Its Lipid Profile during Pellicle Maturation: The Potential of This Bacterium as a Versatile Cell Factory for Lipid Compounds of Therapeutic Interest
Source: Int J Mol Sci. 2022 Nov 6;23(21):13609. doi: 10.3390/ijms232113609 (PMC9655737; doi:10.3390/ijms232113609)
Supplement: Supplementary file 1 [file ijms-23-13609-s001.zip]

Archive with 1 entries (1 files):
- ijms-1951639-supplementary.pdf
